# Supplementary material for: Stat3 promotes mitochondrial transcription and oxidative respiration during maintenance and induction of naive pluripotency
Source: EMBO J. 2016 Feb 22;35(6):618–34. doi: 10.15252/embj.201592629 (PMC4801951; doi:10.15252/embj.201592629)
Supplement: Supplementary file 2 — Source Data for Appendix [file EMBJ-35-618-s004.zip]

Archive with 3 entries (3 files):
- SOURCE DATA Appendix Figure S8B.pdf
- SOURCE DATA Appendix Figure S3F.pdf
- SOURCE DATA Appendix Figure S7B.pdf
