# Supplementary material for: Stat3 promotes mitochondrial transcription and oxidative respiration during maintenance and induction of naive pluripotency
Source: EMBO J. 2016 Feb 22;35(6):618–34. doi: 10.15252/embj.201592629 (PMC4801951; doi:10.15252/embj.201592629)
Supplement: Supplementary file 5 — Source Data for Figure 5 [file EMBJ-35-618-s003.zip]

Archive with 2 entries (2 files):
- embj201592629-sup-0003-SDataFig5B.pdf
- embj201592629-sup-0004-SDataFig5E.pdf
